# Supplementary material for: Mitochondrial Unfolded Protein Response (mtUPR) Activation Improves Pathological Alterations in Cellular Models of Ethylmalonic Encephalopathy
Source: Antioxidants (Basel). 2025 Jun 16;14(6):741. doi: 10.3390/antiox14060741 (PMC12189359; doi:10.3390/antiox14060741)
Supplement: Supplementary file 1 [file antioxidants-14-00741-s001.zip]

Archive with 1 entries (1 files):
- antioxidants-3629068-supplementary.pdf
